# Supplementary material for: Transition from pediatric to adult care for adolescents living with HIV in South Africa: A natural experiment and survival analysis
Source: PLoS One. 2020 Oct 27;15(10):e0240918. doi: 10.1371/journal.pone.0240918 (PMC7591089; doi:10.1371/journal.pone.0240918)
Supplement: S1 Data — (XLSX) [file pone.0240918.s003.xlsx]

## Sheet: Survival Analysis Data
Record ID	Age	Gender	Age at diagnosis	Age at initiation	Current ART Regimen: (Check all that apply) (choice=Efavirenz, Tenofovir, Emtricitabine (FDC))	Current ART Regimen: (Check all that apply) (choice=Lopinavir/ritonavir (Kaletra or Aluvia))	Current ART Regimen: (Check all that apply) (choice=Atazanavir/ritonavir)	Current ART Regimen: (Check all that apply) (choice=Efavirenez)	Current ART Regimen: (Check all that apply) (choice=Navirapine)	Current ART Regimen: (Check all that apply) (choice=Tenofovir)	Current ART Regimen: (Check all that apply) (choice=Abacavir)	Current ART Regimen: (Check all that apply) (choice=Stavudine / D4T)	Current ART Regimen: (Check all that apply) (choice=Zidovudine / AZT)	Current ART Regimen: (Check all that apply) (choice=Lamivudine / 3TC)	Current ART Regimen: (Check all that apply) (choice=Other)	Other ART	Prior ART Regimen: (Check all that apply) (choice=Efavirenz, Tenofovir, Emtricitabine (FDC))	Prior ART Regimen: (Check all that apply) (choice=Lopinavir/ritonavir (Kaletra or Aluvia))	Prior ART Regimen: (Check all that apply) (choice=Atazanavir/ritonavir)	Prior ART Regimen: (Check all that apply) (choice=Efavirenez)	Prior ART Regimen: (Check all that apply) (choice=Navirapine)	Prior ART Regimen: (Check all that apply) (choice=Tenofovir)	Prior ART Regimen: (Check all that apply) (choice=Abacavir)	Prior ART Regimen: (Check all that apply) (choice=Stavudine / D4T)	Prior ART Regimen: (Check all that apply) (choice=Zidovudine / AZT)	Prior ART Regimen: (Check all that apply) (choice=Lamivudine / 3TC)	Prior ART Regimen: (Check all that apply) (choice=Other)	Other ART	Initial Clinical Status	Clinical Status: Other	Is Patient currently in Adolescent Clinic or were they in adolescent clinic at last visit/contact?	If No: Has patient ever attended Adolescent Clinic?	Age at first adolescent clinic visit	Age at transfer to adult clinic	Has patient attended Adult clinic at least once?	Age at first Adult Clinic attendance	Did the participant transfer back to Pediatrics from the Adult Clinic?	Has the patient ever been pregnant?	Has the patient taken TB treatment in the past?	Baseline (Pre ART) CD4 Count (cells/ul)	Baseline (Pre-ART) CD4 % (percent)	Last (most recent) CD4 (cells/ul)	Last (most recent) CD4 % (percent)	Baseline (Pre ART) Viral Load (copies/ml)	Last (most recent) viral load (copies/ml)	age at last viral load	First viral load (copies/ml) while attending Adult Clinic	Age at first viral load in adult clinic	First CD4 while attending Adult Clinic
GA24216	13	Female		5	Unchecked	Unchecked	Unchecked	Checked	Unchecked	Unchecked	Checked	Unchecked	Unchecked	Checked	Unchecked		Unchecked	Unchecked	Unchecked	Checked	Unchecked	Unchecked	Unchecked	Checked	Unchecked	Checked	Unchecked		Active		Yes		11		No		No	No	Yes		6.6	855	26.7		3340	13	1110	13
GA06316	13	Male	10	11	Unchecked	Unchecked	Unchecked	Unchecked	Checked	Unchecked	Checked	Unchecked	Unchecked	Checked	Unchecked		Unchecked	Unchecked	Unchecked	Checked	Unchecked	Unchecked	Checked	Unchecked	Unchecked	Checked	Unchecked		Active		Yes		10		No		No		Yes	749	16.9	646	23.3	321648	24	13	49	13
GA34616	13	Male		5	Unchecked	Unchecked	Unchecked	Checked	Unchecked	Unchecked	Checked	Unchecked	Unchecked	Checked	Unchecked		Unchecked	Unchecked	Unchecked	Checked	Unchecked	Unchecked	Unchecked	Checked	Unchecked	Checked	Unchecked		Active		Yes		5		No		No		No	569	19	913	27.3	5900000	39	14
GA05916	13	Female	7	7	Unchecked	Unchecked	Unchecked	Checked	Unchecked	Unchecked	Checked	Unchecked	Unchecked	Checked	Unchecked		Unchecked	Unchecked	Unchecked	Checked	Unchecked	Unchecked	Checked	Unchecked	Unchecked	Checked	Unchecked		Active		Yes		7		No		No	No	Yes	201		890			24	12	149	12
GA05616	13	Female	8	8	Unchecked	Unchecked	Unchecked	Checked	Unchecked	Unchecked	Checked	Unchecked	Unchecked	Checked	Unchecked		Unchecked	Unchecked	Unchecked	Checked	Unchecked	Unchecked	Checked	Unchecked	Unchecked	Checked	Unchecked		Active		Yes		8		No		No	No	No	658		1424			49	13	19	14
GA23916	14	Male	5	5	Unchecked	Unchecked	Unchecked	Checked	Unchecked	Unchecked	Checked	Unchecked	Unchecked	Checked	Unchecked		Unchecked	Unchecked	Unchecked	Checked	Unchecked	Unchecked	Unchecked	Checked	Unchecked	Checked	Unchecked		Active		Yes		5		No		No		Yes	38	1	839	31.3		116000	13	116000	13
GA27316	14	Male	4	4	Unchecked	Checked	Unchecked	Unchecked	Unchecked	Unchecked	Unchecked	Unchecked	Checked	Checked	Unchecked		Unchecked	Unchecked	Unchecked	Checked	Unchecked	Unchecked	Unchecked	Checked	Unchecked	Checked	Checked	DDI	Active		Yes		4		No		No		No	78	1	688	29.4	580000	517	13	149	13
GA27416	14	Male	6	6	Unchecked	Unchecked	Unchecked	Checked	Unchecked	Unchecked	Checked	Unchecked	Unchecked	Checked	Unchecked		Unchecked	Unchecked	Unchecked	Checked	Unchecked	Unchecked	Unchecked	Checked	Unchecked	Checked	Unchecked		Active		Yes		6		No		No		Yes	458	12	840	40.3		1650	14	897	13
GA06916	14	Male	11	11	Unchecked	Unchecked	Unchecked	Checked	Unchecked	Unchecked	Checked	Unchecked	Unchecked	Checked	Unchecked		Unchecked	Unchecked	Unchecked	Checked	Unchecked	Unchecked	Checked	Unchecked	Unchecked	Checked	Unchecked		Active		Yes		11		No		No		Yes	1074	18.9	565	16.5	648575	4481	14	5380	14
GA02116	14	Female		8	Unchecked	Unchecked	Unchecked	Checked	Unchecked	Unchecked	Checked	Unchecked	Unchecked	Checked	Unchecked		Unchecked	Unchecked	Unchecked	Checked	Unchecked	Unchecked	Checked	Unchecked	Unchecked	Checked	Unchecked		Active		Yes		8		No		No	No	Yes	327		728			24	14	49	13
GA27516	14	Male	11	11	Unchecked	Unchecked	Unchecked	Checked	Unchecked	Unchecked	Checked	Unchecked	Unchecked	Checked	Unchecked		Unchecked	Unchecked	Unchecked	Checked	Unchecked	Unchecked	Checked	Unchecked	Unchecked	Checked	Unchecked		Active		Yes		11		No		No		No	79	4.4	284	15.7				14100	13
GA27816	14	Female	4	4	Unchecked	Unchecked	Unchecked	Checked	Unchecked	Unchecked	Unchecked	Checked	Unchecked	Checked	Unchecked		Unchecked	Unchecked	Unchecked	Checked	Unchecked	Unchecked	Checked	Unchecked	Unchecked	Checked	Unchecked		Active		Yes		4		No		No	No	Yes	458	16	576	36.8	28000	873	14	8218	13
GA23716	14	Male		11	Unchecked	Checked	Unchecked	Unchecked	Unchecked	Unchecked	Unchecked	Unchecked	Checked	Checked	Unchecked		Unchecked	Unchecked	Unchecked	Checked	Unchecked	Unchecked	Checked	Unchecked	Unchecked	Checked	Unchecked		Active		Yes		11		No		No		Yes	486	17.4			269246	2170	14	134000	13
GA23616	14	Male	12	12	Unchecked	Unchecked	Unchecked	Checked	Unchecked	Unchecked	Checked	Unchecked	Unchecked	Checked	Unchecked		Unchecked	Unchecked	Unchecked	Checked	Unchecked	Unchecked	Checked	Unchecked	Unchecked	Checked	Unchecked		Active		Yes		12		No		No		Yes	3	0.3	588	24.6		19	13	149	13
GA23416	14	Male	7	8	Unchecked	Unchecked	Unchecked	Checked	Unchecked	Unchecked	Checked	Unchecked	Unchecked	Checked	Unchecked		Unchecked	Unchecked	Unchecked	Checked	Unchecked	Unchecked	Checked	Unchecked	Unchecked	Checked	Unchecked		Active		Yes		7		No		No		Yes	876	11.8	273	32.9		19	14	149	13
GA04216	14	Male	5	5	Unchecked	Unchecked	Unchecked	Checked	Unchecked	Unchecked	Checked	Unchecked	Unchecked	Checked	Unchecked		Unchecked	Unchecked	Unchecked	Checked	Unchecked	Unchecked	Unchecked	Checked	Unchecked	Checked	Unchecked		Active		Yes		5		No				Yes	457		680		1000000	128	14	124	13
GA27916	14	Female	9	9	Unchecked	Unchecked	Unchecked	Checked	Unchecked	Unchecked	Checked	Unchecked	Unchecked	Checked	Unchecked		Unchecked	Unchecked	Unchecked	Checked	Unchecked	Unchecked	Checked	Unchecked	Unchecked	Checked	Unchecked		Active		Yes		9		No		No	No	Yes	381	25.5	687	32		19	14	149	13
GA06416	14	Male	11	11	Unchecked	Unchecked	Unchecked	Checked	Unchecked	Unchecked	Checked	Unchecked	Unchecked	Checked	Unchecked		Unchecked	Unchecked	Unchecked	Checked	Unchecked	Unchecked	Checked	Unchecked	Unchecked	Checked	Unchecked		Active		Yes		11		No		No		Yes	3	0.6	924	27.2	150114	24	14	49	14
GA28116	14	Female	4	5	Checked	Unchecked	Unchecked	Unchecked	Unchecked	Unchecked	Unchecked	Unchecked	Unchecked	Unchecked	Unchecked		Unchecked	Unchecked	Unchecked	Checked	Unchecked	Unchecked	Checked	Checked	Unchecked	Checked	Unchecked		Active		Yes		5		No		No	No	Yes	51	3	726	31.7		19	13	49	13
GD00516	14	Female		8	Unchecked	Unchecked	Unchecked	Checked	Unchecked	Unchecked	Checked	Unchecked	Unchecked	Checked	Unchecked		Unchecked	Unchecked	Unchecked	Checked	Unchecked	Unchecked	Checked	Unchecked	Unchecked	Checked	Unchecked		Active		No	Yes	8		No		No	No	No	343	19.2	850		1700000	121	13
GA29016	14	Male	6	6	Unchecked	Unchecked	Unchecked	Checked	Unchecked	Unchecked	Checked	Unchecked	Unchecked	Checked	Unchecked		Unchecked	Unchecked	Unchecked	Checked	Unchecked	Unchecked	Unchecked	Checked	Unchecked	Checked	Unchecked		Active		Yes		6		No		No		Yes		12	622	23.7	120000	19	14	49	14
GA01016	14	Male	9	9	Unchecked	Unchecked	Unchecked	Checked	Unchecked	Unchecked	Checked	Unchecked	Unchecked	Checked	Unchecked		Unchecked	Unchecked	Unchecked	Checked	Unchecked	Unchecked	Checked	Unchecked	Unchecked	Checked	Unchecked		Active		Yes		9		No		No		Yes	1503		1161		40	24	12	149	12
GA05816	14	Male	7	8	Unchecked	Unchecked	Unchecked	Checked	Unchecked	Unchecked	Checked	Unchecked	Unchecked	Checked	Unchecked		Unchecked	Unchecked	Unchecked	Checked	Unchecked	Unchecked	Unchecked	Checked	Unchecked	Checked	Unchecked		Active		Yes		8		No		No		Yes	560		674			24	13	124	12
GA10116	14	Female	11	11	Unchecked	Checked	Unchecked	Unchecked	Unchecked	Unchecked	Unchecked	Unchecked	Checked	Checked	Unchecked		Unchecked	Checked	Unchecked	Checked	Unchecked	Unchecked	Checked	Unchecked	Checked	Checked	Unchecked		Active		Yes		11		No		No	No	No	113	13.8	236	12.7	3283432	24	14	49	14
GA09316	14	Female		10	Unchecked	Unchecked	Unchecked	Checked	Unchecked	Unchecked	Checked	Unchecked	Unchecked	Checked	Unchecked		Unchecked	Unchecked	Unchecked	Checked	Unchecked	Unchecked	Checked	Unchecked	Unchecked	Checked	Unchecked		Active		Yes		10		No		No	No	No			909	31.5		19	13	149	13
GA12616	14	Female	4	5	Checked	Unchecked	Unchecked	Unchecked	Unchecked	Unchecked	Unchecked	Unchecked	Unchecked	Unchecked	Unchecked		Unchecked	Unchecked	Unchecked	Checked	Unchecked	Unchecked	Unchecked	Checked	Unchecked	Checked	Unchecked		Active		Yes		5		No		No	No	No	301	13	380	22.6	1000000	63	14	149	13
GA07616	14	Male	3	3	Unchecked	Unchecked	Unchecked	Checked	Unchecked	Unchecked	Checked	Unchecked	Unchecked	Checked	Unchecked		Unchecked	Unchecked	Unchecked	Checked	Unchecked	Unchecked	Unchecked	Checked	Unchecked	Checked	Unchecked		Active		Yes		3		No		No		No	59	16	856	26		24	13	49	13
GA12516	14	Female	11	11	Checked	Unchecked	Unchecked	Unchecked	Unchecked	Unchecked	Unchecked	Unchecked	Unchecked	Unchecked	Unchecked		Unchecked	Unchecked	Unchecked	Checked	Unchecked	Unchecked	Checked	Unchecked	Unchecked	Checked	Unchecked		Active		Yes		11		No		No	No	Yes	879	17.2	437	30.8	831266	149	13	149	13
GA12316	14	Female	8	8	Unchecked	Unchecked	Unchecked	Checked	Unchecked	Unchecked	Unchecked	Unchecked	Checked	Checked	Unchecked		Unchecked	Unchecked	Unchecked	Checked	Unchecked	Unchecked	Unchecked	Checked	Checked	Checked	Unchecked		Active		Yes		8		No		No	No	Yes	760	10.7	1001	35.3		49	14	149	13
GA30916	14	Male	8	8	Unchecked	Unchecked	Unchecked	Checked	Unchecked	Unchecked	Checked	Unchecked	Unchecked	Checked	Unchecked		Unchecked	Unchecked	Unchecked	Checked	Unchecked	Unchecked	Checked	Unchecked	Unchecked	Checked	Unchecked		Active		Yes		8		No		No		Yes	403		438	27.8		19	14	149	13
GA14216	15	Female	8	8	Unchecked	Checked	Unchecked	Unchecked	Unchecked	Unchecked	Unchecked	Unchecked	Checked	Checked	Unchecked		Unchecked	Unchecked	Unchecked	Checked	Unchecked	Unchecked	Checked	Unchecked	Unchecked	Checked	Unchecked		Active		Yes		8		No		No	No	Yes	237	5.7	327	16.5		650	14	184	15
GA28716	15	Female	8	9	Unchecked	Unchecked	Unchecked	Checked	Unchecked	Unchecked	Checked	Unchecked	Unchecked	Checked	Unchecked		Unchecked	Unchecked	Unchecked	Checked	Unchecked	Unchecked	Checked	Unchecked	Unchecked	Checked	Unchecked		Active		Yes		8		No		No	No	No	349	19	583	26.4		58	14	254
GA06616	14	Female	7	7	Unchecked	Unchecked	Unchecked	Checked	Unchecked	Unchecked	Checked	Unchecked	Unchecked	Checked	Unchecked		Unchecked	Unchecked	Unchecked	Checked	Unchecked	Unchecked	Unchecked	Checked	Unchecked	Checked	Unchecked		Active		Yes		7		No		No	No	Yes	926	22	1246	48		19	14	149	13
GA27216	15	Female		12	Unchecked	Unchecked	Unchecked	Checked	Unchecked	Unchecked	Checked	Unchecked	Unchecked	Checked	Unchecked		Unchecked	Unchecked	Unchecked	Checked	Unchecked	Unchecked	Unchecked	Checked	Unchecked	Checked	Unchecked		Active		Yes		12		No		No	No	No	201		1016			19
GA12016	15	Male	5	6	Unchecked	Checked	Unchecked	Unchecked	Unchecked	Unchecked	Unchecked	Unchecked	Checked	Checked	Unchecked		Unchecked	Checked	Unchecked	Unchecked	Unchecked	Unchecked	Unchecked	Unchecked	Checked	Unchecked	Checked	DDI	Active		Yes		5		No		No		Yes	247	7	656	27.8	3400000	24	15	149	14
GA28916	15	Male	8	8	Unchecked	Unchecked	Unchecked	Checked	Unchecked	Unchecked	Checked	Unchecked	Unchecked	Checked	Unchecked		Unchecked	Unchecked	Unchecked	Checked	Unchecked	Unchecked	Checked	Unchecked	Unchecked	Checked	Unchecked		Active		Yes		8		No		No		Yes	293	16	725	23.3		49	14	149	13
GA28516	15	Male	5	5	Unchecked	Unchecked	Unchecked	Checked	Unchecked	Unchecked	Checked	Unchecked	Unchecked	Checked	Unchecked		Unchecked	Unchecked	Unchecked	Checked	Unchecked	Unchecked	Unchecked	Checked	Unchecked	Checked	Unchecked		Active		Yes		5		No		No		Yes	742	16	1416	49.3		19	15	149	13
GA10916	15	Male	6	6	Unchecked	Unchecked	Unchecked	Checked	Unchecked	Unchecked	Checked	Unchecked	Unchecked	Checked	Unchecked		Unchecked	Unchecked	Unchecked	Checked	Unchecked	Unchecked	Unchecked	Checked	Unchecked	Checked	Unchecked		Active		Yes		6		No		No		No	38	2.1	783	33		19	14	149	14
GA08016	15	Female		6	Unchecked	Unchecked	Unchecked	Checked	Unchecked	Unchecked	Checked	Unchecked	Unchecked	Checked	Unchecked		Unchecked	Unchecked	Unchecked	Checked	Unchecked	Unchecked	Unchecked	Checked	Unchecked	Checked	Unchecked		Active		Yes		6		No		No	No	Yes			794	38		19	14	149	12
GA02416	15	Female	3	6	Unchecked	Unchecked	Unchecked	Checked	Unchecked	Unchecked	Checked	Unchecked	Unchecked	Checked	Unchecked		Unchecked	Unchecked	Unchecked	Checked	Unchecked	Unchecked	Unchecked	Checked	Unchecked	Checked	Unchecked		Active		Yes		6		No				Yes	684		788		34000	24	14	149	15
GA11916	15	Female	7	7	Checked	Unchecked	Unchecked	Unchecked	Unchecked	Unchecked	Unchecked	Unchecked	Unchecked	Unchecked	Unchecked		Unchecked	Unchecked	Unchecked	Checked	Unchecked	Unchecked	Checked	Unchecked	Unchecked	Checked	Unchecked		Active		Yes		7		No		No	No	Yes	732	30	850	39.4		24	15	149	12
GA34116	15	Male	5	5	Unchecked	Unchecked	Unchecked	Checked	Unchecked	Unchecked	Checked	Unchecked	Unchecked	Checked	Unchecked		Unchecked	Unchecked	Unchecked	Checked	Unchecked	Unchecked	Unchecked	Checked	Unchecked	Checked	Unchecked		Active		Yes		5		No		No		No	429	12	1163	40.3	14000	24	14	149	13
GA30816	15	Male	9	9	Unchecked	Unchecked	Unchecked	Checked	Unchecked	Unchecked	Checked	Unchecked	Unchecked	Checked	Unchecked		Unchecked	Unchecked	Unchecked	Checked	Unchecked	Unchecked	Checked	Unchecked	Unchecked	Checked	Unchecked		Active		Yes		9		No		No		Yes			759	26.3		19	15	149	13
GA02216	15	Male	5	5	Unchecked	Checked	Unchecked	Unchecked	Unchecked	Unchecked	Unchecked	Unchecked	Checked	Checked	Unchecked		Unchecked	Unchecked	Unchecked	Checked	Unchecked	Unchecked	Unchecked	Checked	Checked	Checked	Checked	DDI	Active		Yes		5		No				Yes	279		630		560000	513	14	149	13
GA07916	15	Female	6	6	Unchecked	Unchecked	Unchecked	Checked	Unchecked	Unchecked	Checked	Unchecked	Unchecked	Checked	Unchecked		Unchecked	Unchecked	Unchecked	Unchecked	Unchecked	Unchecked	Unchecked	Unchecked	Unchecked	Unchecked	Unchecked		Active		Yes		6		No		No	No	Yes	88	4	1104	35	300000	24	15	149	13
GA03916	15	Male	10	10	Unchecked	Unchecked	Unchecked	Checked	Unchecked	Unchecked	Checked	Unchecked	Unchecked	Checked	Unchecked		Unchecked	Unchecked	Unchecked	Checked	Unchecked	Unchecked	Checked	Unchecked	Unchecked	Checked	Unchecked		Active		Yes		10		No				Yes	144		611		284523	39	14	49	13
GA07416	15	Female	9	9	Unchecked	Unchecked	Unchecked	Checked	Unchecked	Unchecked	Checked	Unchecked	Unchecked	Checked	Unchecked		Unchecked	Unchecked	Unchecked	Checked	Unchecked	Unchecked	Checked	Unchecked	Unchecked	Checked	Unchecked		Active		Yes		9	16	No		No	Yes	Yes	424	15.4	461	28.8		24	14	149	13
GD08816	15	Female	5	5	Unchecked	Unchecked	Unchecked	Checked	Unchecked	Unchecked	Checked	Unchecked	Unchecked	Checked	Unchecked		Unchecked	Unchecked	Unchecked	Checked	Unchecked	Unchecked	Unchecked	Checked	Unchecked	Checked	Unchecked		Active		No	Yes	5	12	Yes	13	No	No	Yes	69	4.2	294	19.3	240000	19	14	19	14	409
GA12716	15	Female	9	9	Unchecked	Checked	Unchecked	Unchecked	Unchecked	Unchecked	Unchecked	Unchecked	Checked	Checked	Unchecked		Unchecked	Unchecked	Unchecked	Checked	Unchecked	Unchecked	Checked	Checked	Checked	Unchecked	Checked	DDI	Active		Yes		9		No		No	No	No	27	0.1	859	36.4		24	14	149	13
GA30516	15	Female	4	5	Unchecked	Unchecked	Unchecked	Checked	Unchecked	Unchecked	Checked	Unchecked	Unchecked	Checked	Unchecked		Unchecked	Unchecked	Unchecked	Checked	Unchecked	Unchecked	Unchecked	Checked	Unchecked	Checked	Unchecked		Active		Yes		5		No		No	No	Yes		14.7	889	34.7	323109	24	14	149	13
GA06816	15	Female	7	9	Unchecked	Unchecked	Unchecked	Checked	Unchecked	Unchecked	Checked	Unchecked	Unchecked	Checked	Unchecked		Unchecked	Unchecked	Unchecked	Checked	Unchecked	Unchecked	Checked	Unchecked	Unchecked	Checked	Unchecked		Active		Yes		9		No		No	No	No	566	27	877	36		253	14	543	13
GD08616	15	Male	11	11	Unchecked	Unchecked	Unchecked	Checked	Unchecked	Unchecked	Checked	Unchecked	Unchecked	Checked	Unchecked		Unchecked	Unchecked	Unchecked	Checked	Unchecked	Unchecked	Checked	Unchecked	Unchecked	Checked	Unchecked		Active		No	Yes	12		No		No		No	420	22.8	407	28.8	28466	49	14
GA11816	15	Female	4	9	Unchecked	Checked	Unchecked	Unchecked	Unchecked	Unchecked	Unchecked	Unchecked	Checked	Checked	Unchecked		Unchecked	Unchecked	Unchecked	Checked	Unchecked	Unchecked	Checked	Unchecked	Unchecked	Checked	Unchecked		Active		Yes		9		No		No	No	No	572	22	264	19.5	14000	28200	14	13506	13
GA03616	15	Female	10	10	Unchecked	Checked	Unchecked	Unchecked	Unchecked	Unchecked	Checked	Unchecked	Checked	Unchecked	Unchecked		Unchecked	Unchecked	Unchecked	Checked	Unchecked	Unchecked	Checked	Unchecked	Unchecked	Checked	Unchecked		Active		Yes		10		No		No	No	Yes	338		573			3060	14	1905	13
GA28816	15	Male	6	7	Unchecked	Unchecked	Unchecked	Checked	Unchecked	Unchecked	Checked	Unchecked	Unchecked	Checked	Unchecked		Unchecked	Unchecked	Unchecked	Checked	Unchecked	Unchecked	Unchecked	Checked	Unchecked	Checked	Unchecked		Active		Yes		6		No		No		Yes	604	21	439	25		49	15	149	13
GA30116	15	Female	7	8	Unchecked	Unchecked	Unchecked	Checked	Unchecked	Unchecked	Unchecked	Checked	Unchecked	Checked	Unchecked		Unchecked	Unchecked	Unchecked	Checked	Unchecked	Unchecked	Checked	Unchecked	Unchecked	Checked	Unchecked		Active		Yes		8		No		No	No	Yes	599	27	794	42.9				149	14
GA03816	15	Male	9	10	Unchecked	Unchecked	Unchecked	Checked	Unchecked	Unchecked	Checked	Unchecked	Unchecked	Checked	Unchecked		Unchecked	Unchecked	Unchecked	Checked	Unchecked	Unchecked	Checked	Unchecked	Unchecked	Checked	Unchecked		Active		Yes		10		No				No	194		915		66414	24	15	149	13
GA30316		Male			Unchecked	Unchecked	Unchecked	Checked	Unchecked	Unchecked	Checked	Unchecked	Unchecked	Checked	Unchecked		Unchecked	Unchecked	Unchecked	Checked	Unchecked	Unchecked	Checked	Unchecked	Unchecked	Checked	Unchecked		Active		No	No			No				Yes	398	37	1689	48.5		19
GA01916	15	Male	5	5	Unchecked	Unchecked	Unchecked	Checked	Unchecked	Unchecked	Checked	Unchecked	Unchecked	Checked	Unchecked		Unchecked	Unchecked	Unchecked	Checked	Unchecked	Unchecked	Unchecked	Checked	Unchecked	Checked	Unchecked		Active		Yes		5		No				Yes	825		823		59000	149	14	149	13
GA03716	15	Female	8	8	Unchecked	Unchecked	Unchecked	Checked	Unchecked	Unchecked	Checked	Unchecked	Unchecked	Checked	Unchecked		Unchecked	Unchecked	Unchecked	Checked	Unchecked	Unchecked	Checked	Checked	Unchecked	Checked	Unchecked		Active		Yes		8		No				Yes	283		820			22000	15	14563	13
GA28616	15	Male	9	10	Unchecked	Unchecked	Unchecked	Checked	Unchecked	Unchecked	Checked	Unchecked	Unchecked	Checked	Unchecked		Unchecked	Unchecked	Unchecked	Checked	Unchecked	Unchecked	Checked	Unchecked	Unchecked	Checked	Unchecked		Active		Yes		9		No		No		No	1367	26	1700	47.6		145	15	149	13
GA29316	15	Male	11	11	Unchecked	Checked	Unchecked	Unchecked	Unchecked	Unchecked	Unchecked	Unchecked	Checked	Checked	Checked	DARUNAVIR	Unchecked	Unchecked	Unchecked	Unchecked	Unchecked	Unchecked	Unchecked	Unchecked	Checked	Checked	Checked	DDI , PREZISTAR ,NOVIR	Active		Yes		11		No		No		No	942	23	679	25	1816	268	15	18185	13
GA16616	15	Male	5	10	Unchecked	Checked	Unchecked	Unchecked	Unchecked	Unchecked	Checked	Unchecked	Unchecked	Checked	Unchecked		Unchecked	Unchecked	Unchecked	Checked	Unchecked	Unchecked	Checked	Unchecked	Unchecked	Checked	Unchecked		Active		No	Yes	10	12	Yes	8	No			480	24.3	1107	37.8	21719	10108	14	11843	13
GA01616	15	Female	6	8	Unchecked	Unchecked	Unchecked	Checked	Unchecked	Unchecked	Checked	Unchecked	Unchecked	Checked	Unchecked		Unchecked	Unchecked	Unchecked	Checked	Unchecked	Unchecked	Checked	Checked	Unchecked	Checked	Unchecked		Active		Yes		8		No				Yes	457		1135		1000000	24	15	149	14
GA12416	15	Male	9	9	Checked	Unchecked	Unchecked	Unchecked	Unchecked	Unchecked	Unchecked	Unchecked	Unchecked	Unchecked	Unchecked		Unchecked	Unchecked	Unchecked	Checked	Unchecked	Unchecked	Checked	Unchecked	Unchecked	Checked	Unchecked		Active		Yes		9	15	Yes	15	No		Yes	320	13	874	25.6		49	15	149	13
GA05716	15	Male	8	9	Unchecked	Unchecked	Unchecked	Checked	Unchecked	Unchecked	Checked	Unchecked	Unchecked	Checked	Unchecked		Unchecked	Unchecked	Unchecked	Checked	Unchecked	Unchecked	Unchecked	Checked	Unchecked	Checked	Unchecked		Active		Yes		9		No				No	652		643			24	14	149	13
GA30616	15	Male	2	5	Checked	Unchecked	Unchecked	Unchecked	Unchecked	Checked	Unchecked	Unchecked	Unchecked	Unchecked	Unchecked		Unchecked	Unchecked	Unchecked	Checked	Unchecked	Unchecked	Unchecked	Checked	Unchecked	Checked	Unchecked		Active		Yes		5		No		No		Yes	513	8.8	923	30.3	250000			149	14
GA08216	15	Male	5	5	Unchecked	Checked	Unchecked	Unchecked	Unchecked	Unchecked	Unchecked	Unchecked	Checked	Checked	Unchecked		Unchecked	Unchecked	Unchecked	Checked	Unchecked	Unchecked	Unchecked	Checked	Unchecked	Checked	Checked	DDT	Active		Yes		5		No		No		No	26	2	622	31		24	14	149	13
GA12816	15	Male	4	4	Checked	Unchecked	Unchecked	Unchecked	Unchecked	Unchecked	Unchecked	Unchecked	Unchecked	Unchecked	Unchecked		Unchecked	Unchecked	Unchecked	Checked	Unchecked	Unchecked	Unchecked	Checked	Unchecked	Checked	Unchecked		Active		Yes		4		No		No		No	1086	13.9	780	27.7	17000	81	15	124	14
GA01516	15	Female	11	11	Unchecked	Checked	Unchecked	Unchecked	Unchecked	Unchecked	Unchecked	Unchecked	Checked	Checked	Unchecked		Unchecked	Unchecked	Unchecked	Checked	Unchecked	Unchecked	Checked	Unchecked	Unchecked	Checked	Unchecked		Active		Yes		11		No				Yes	11		474		107246	269000	15	54200	14
GA01316	15	Male	6	9	Unchecked	Unchecked	Unchecked	Checked	Unchecked	Unchecked	Checked	Unchecked	Unchecked	Checked	Unchecked		Unchecked	Unchecked	Unchecked	Checked	Unchecked	Unchecked	Unchecked	Checked	Unchecked	Checked	Unchecked		Active		Yes		9		No				No			638			24	15	149	14
GA05016	15	Female	10	10	Unchecked	Unchecked	Unchecked	Checked	Unchecked	Unchecked	Checked	Unchecked	Unchecked	Checked	Unchecked		Unchecked	Unchecked	Unchecked	Checked	Unchecked	Unchecked	Checked	Unchecked	Unchecked	Checked	Unchecked		Active		Yes		10		No				Yes	334		857		122678	693	14	149	13
GA12916	15	Female	9	9	Checked	Unchecked	Unchecked	Unchecked	Unchecked	Unchecked	Unchecked	Unchecked	Unchecked	Unchecked	Unchecked		Unchecked	Unchecked	Unchecked	Checked	Unchecked	Unchecked	Checked	Checked	Unchecked	Checked	Unchecked		Active		Yes		9		No		No	No	No	192	12.5	624	30.4		19	15	149	14
GA10016	15	Male		7	Unchecked	Checked	Unchecked	Unchecked	Unchecked	Unchecked	Unchecked	Unchecked	Checked	Checked	Unchecked		Unchecked	Checked	Unchecked	Checked	Unchecked	Unchecked	Checked	Checked	Checked	Checked	Unchecked		Active		Yes				No				Yes			628	26.7		442	15	149	13
GA15116	15	Female		15	Unchecked	Unchecked	Unchecked	Checked	Unchecked	Unchecked	Unchecked	Unchecked	Checked	Checked	Unchecked		Unchecked	Unchecked	Unchecked	Checked	Unchecked	Unchecked	Unchecked	Unchecked	Checked	Checked	Unchecked		Active		No	Yes			Yes	15	No	No		470	28.1	473	22.7
GA01716	15	Female	4	5	Checked	Unchecked	Unchecked	Unchecked	Unchecked	Unchecked	Unchecked	Unchecked	Unchecked	Unchecked	Unchecked		Checked	Unchecked	Unchecked	Checked	Unchecked	Unchecked	Checked	Checked	Unchecked	Checked	Unchecked		Active		Yes		5		No			No	Yes	552		919		34000	49	15	149	13
GA02616	15	Female	10	10	Unchecked	Unchecked	Unchecked	Checked	Unchecked	Unchecked	Checked	Unchecked	Unchecked	Checked	Unchecked		Unchecked	Unchecked	Unchecked	Checked	Unchecked	Unchecked	Checked	Unchecked	Unchecked	Checked	Unchecked		Active		Yes		10		No		No	No	No	323		836		42871	49	15	149	13
GA03016	15	Male	5	5	Unchecked	Unchecked	Unchecked	Checked	Unchecked	Unchecked	Checked	Unchecked	Unchecked	Checked	Unchecked		Unchecked	Unchecked	Unchecked	Checked	Unchecked	Unchecked	Unchecked	Checked	Unchecked	Checked	Unchecked		Active		Yes		5		No		No		Yes	266		248		2800	24	15	149	13
GA04616	15	Male	11	11	Unchecked	Checked	Unchecked	Unchecked	Unchecked	Unchecked	Unchecked	Unchecked	Checked	Checked	Unchecked		Unchecked	Checked	Unchecked	Unchecked	Unchecked	Unchecked	Checked	Unchecked	Checked	Checked	Unchecked		Active		Yes		11		No				Yes	134		417		126153	49	15	149	13
GA02016	15	Male	10	10	Unchecked	Unchecked	Unchecked	Checked	Unchecked	Unchecked	Checked	Unchecked	Unchecked	Checked	Unchecked		Unchecked	Unchecked	Unchecked	Checked	Unchecked	Unchecked	Checked	Unchecked	Unchecked	Checked	Unchecked		Active		Yes		10		No				No	158		632		50921	149	14	149	14
GA15216		Male			Unchecked	Checked	Unchecked	Unchecked	Unchecked	Unchecked	Unchecked	Unchecked	Checked	Checked	Unchecked		Unchecked	Checked	Unchecked	Unchecked	Unchecked	Unchecked	Unchecked	Unchecked	Checked	Checked	Unchecked		Active		No	No			Yes		No		No	505		792	21.9
GA16516	15	Male	15	15	Unchecked	Unchecked	Unchecked	Checked	Unchecked	Unchecked	Checked	Unchecked	Unchecked	Checked	Unchecked		Unchecked	Unchecked	Unchecked	Checked	Unchecked	Unchecked	Checked	Unchecked	Unchecked	Checked	Unchecked		Active		Yes		15		No		No		No	319	17.9
GA34916	15	Female	6	7	Unchecked	Checked	Unchecked	Unchecked	Unchecked	Unchecked	Unchecked	Unchecked	Checked	Checked	Unchecked		Unchecked	Unchecked	Unchecked	Checked	Unchecked	Unchecked	Unchecked	Checked	Unchecked	Checked	Unchecked		Active		Yes		6		No		No	No	No	224	7.7	649	21	73000	39
GA29516	15	Male	5	5	Checked	Unchecked	Unchecked	Unchecked	Unchecked	Unchecked	Unchecked	Unchecked	Unchecked	Unchecked	Unchecked		Unchecked	Unchecked	Unchecked	Checked	Unchecked	Unchecked	Unchecked	Checked	Unchecked	Checked	Unchecked		Active		Yes		5		No		No	No	No	470	18	888	32.2	420000	19	15	149	13
GA00616	15	Male	8	9	Unchecked	Unchecked	Unchecked	Checked	Unchecked	Unchecked	Checked	Unchecked	Unchecked	Checked	Unchecked		Unchecked	Unchecked	Unchecked	Checked	Unchecked	Unchecked	Checked	Unchecked	Unchecked	Checked	Unchecked		Active		Yes		6		No				Yes	298		813			24	15	149	13
GA00216	15	Female	8	10	Unchecked	Unchecked	Unchecked	Checked	Unchecked	Unchecked	Checked	Unchecked	Unchecked	Checked	Unchecked		Unchecked	Unchecked	Unchecked	Checked	Unchecked	Unchecked	Checked	Unchecked	Unchecked	Checked	Unchecked		Active		Yes		10		No		No	No	No	432		855		51000	24	15	149	14
GA30216	15	Female	10	10	Unchecked	Unchecked	Unchecked	Checked	Unchecked	Unchecked	Checked	Unchecked	Unchecked	Checked	Unchecked		Unchecked	Unchecked	Unchecked	Checked	Unchecked	Unchecked	Checked	Unchecked	Unchecked	Checked	Unchecked		Active		Yes		10		No		No	No	Yes	336	20.3	1263	30.9				149	14
GA29416	15	Male	11	11	Unchecked	Unchecked	Unchecked	Checked	Unchecked	Unchecked	Checked	Unchecked	Unchecked	Checked	Unchecked		Unchecked	Unchecked	Unchecked	Checked	Unchecked	Unchecked	Checked	Unchecked	Unchecked	Checked	Unchecked		Active		Yes		11		No		No		Yes	396	17.5	344	28.5		2150	15
GA14016	15	Female	6	7	Checked	Unchecked	Unchecked	Unchecked	Unchecked	Unchecked	Unchecked	Unchecked	Unchecked	Unchecked	Unchecked		Unchecked	Unchecked	Unchecked	Checked	Unchecked	Unchecked	Checked	Unchecked	Unchecked	Checked	Unchecked		Active		Yes		7	15	Yes	15	No	No	Yes	14		573	25.8	400000	19	14
GA13016	15	Male	4	4	Unchecked	Checked	Unchecked	Unchecked	Unchecked	Unchecked	Unchecked	Unchecked	Checked	Checked	Unchecked		Unchecked	Checked	Unchecked	Unchecked	Unchecked	Unchecked	Checked	Checked	Unchecked	Checked	Unchecked		Active		Yes		11		No		No		No			667	28		24	15
GA15616	15	Male	5	6	Unchecked	Unchecked	Unchecked	Checked	Unchecked	Unchecked	Checked	Unchecked	Unchecked	Checked	Unchecked		Unchecked	Unchecked	Unchecked	Checked	Unchecked	Unchecked	Unchecked	Checked	Unchecked	Checked	Unchecked		Active		No	Yes	6	12	Yes	12	No		Yes	839	20	695	27.2	100000	19	15	19	12	601
GA07216	15	Male	10	10	Unchecked	Unchecked	Unchecked	Checked	Unchecked	Unchecked	Checked	Unchecked	Unchecked	Checked	Unchecked		Unchecked	Unchecked	Unchecked	Checked	Unchecked	Checked	Unchecked	Unchecked	Unchecked	Checked	Unchecked		Active		Yes		10		No		No		Yes	73	2.6	855	25.8		107979	15
GA18916	15	Male	8	8	Unchecked	Unchecked	Unchecked	Unchecked	Unchecked	Unchecked	Unchecked	Unchecked	Unchecked	Unchecked	Unchecked		Unchecked	Unchecked	Unchecked	Checked	Unchecked	Unchecked	Checked	Unchecked	Unchecked	Checked	Unchecked		Active		No	Yes	8	12	Yes	12	No		Yes	758	24	1349	33.4	49	19	14	19	14	1231
GA16316		Female			Unchecked	Unchecked	Unchecked	Checked	Unchecked	Unchecked	Checked	Unchecked	Unchecked	Checked	Unchecked		Unchecked	Unchecked	Unchecked	Checked	Unchecked	Unchecked	Checked	Unchecked	Unchecked	Checked	Unchecked		Active		No	No			Yes		No	No	No	61	4	156	10	147000
GA18816	15	Male	8	8	Unchecked	Checked	Unchecked	Unchecked	Unchecked	Unchecked	Unchecked	Unchecked	Checked	Checked	Unchecked		Unchecked	Unchecked	Unchecked	Checked	Unchecked	Unchecked	Unchecked	Checked	Unchecked	Checked	Unchecked		Active		No	Yes	8	12	Yes	12	No		No	323	15	498	28.8	97	3270	15	149	12	622
GA13116	16	Male	9	10	Unchecked	Unchecked	Unchecked	Checked	Unchecked	Unchecked	Checked	Unchecked	Unchecked	Checked	Unchecked		Unchecked	Unchecked	Unchecked	Checked	Unchecked	Unchecked	Checked	Unchecked	Unchecked	Checked	Unchecked		Active		Yes		9		No		No		Yes	1096	36.8	903	45.7	140000	1650	15
GA07016	15	Male	8	9	Unchecked	Unchecked	Unchecked	Checked	Unchecked	Unchecked	Checked	Unchecked	Unchecked	Checked	Unchecked		Unchecked	Unchecked	Unchecked	Unchecked	Checked	Unchecked	Checked	Unchecked	Unchecked	Checked	Unchecked		Active		Yes		8		No		No		Yes	15	1.3	1014	34.2		19	16
GA29716	16	Male	6	7	Checked	Unchecked	Unchecked	Unchecked	Unchecked	Unchecked	Unchecked	Unchecked	Unchecked	Unchecked	Unchecked		Unchecked	Unchecked	Unchecked	Checked	Unchecked	Unchecked	Unchecked	Checked	Unchecked	Checked	Unchecked		Active		Yes		7		No		No		Yes	149	6	828	39.6		19	15
GA29916	16	Male	6	6	Unchecked	Unchecked	Unchecked	Unchecked	Checked	Unchecked	Checked	Unchecked	Unchecked	Checked	Unchecked		Unchecked	Unchecked	Unchecked	Checked	Unchecked	Unchecked	Unchecked	Checked	Unchecked	Checked	Unchecked		Active		Yes		6		No		No		Yes	68	4	1044	34.8		19	15
GA19016	16	Male	7	7	Unchecked	Unchecked	Unchecked	Checked	Unchecked	Unchecked	Unchecked	Unchecked	Checked	Checked	Unchecked		Unchecked	Unchecked	Unchecked	Checked	Unchecked	Unchecked	Unchecked	Checked	Unchecked	Checked	Unchecked		Active		Yes		7	12	Yes	12	No		Yes	69	2.6	784	30.4	850000	49	15	149	12	1075
GA09816	16	Male	6	5	Unchecked	Checked	Unchecked	Unchecked	Unchecked	Unchecked	Unchecked	Unchecked	Checked	Checked	Unchecked		Unchecked	Checked	Unchecked	Checked	Unchecked	Unchecked	Unchecked	Checked	Checked	Checked	Unchecked		Active		Yes				No		No		Yes	609	33.8	306	17	426000	213	15
GA18516		Male			Unchecked	Unchecked	Unchecked	Checked	Unchecked	Unchecked	Unchecked	Unchecked	Checked	Checked	Unchecked		Unchecked	Unchecked	Unchecked	Checked	Unchecked	Unchecked	Unchecked	Unchecked	Checked	Checked	Unchecked		Active		No	No			Yes		No		Yes	394	15.9	625	27.9		19
GA15816	16	Female	7	7	Unchecked	Unchecked	Unchecked	Checked	Unchecked	Unchecked	Checked	Unchecked	Unchecked	Checked	Unchecked		Unchecked	Unchecked	Unchecked	Checked	Unchecked	Unchecked	Unchecked	Checked	Unchecked	Checked	Unchecked		Active		No	Yes	7	12	Yes	12	No	No	Yes	731	24.3	807		16000	47	15	19	12	1059
GA10216	16	Female		7	Unchecked	Checked	Unchecked	Unchecked	Unchecked	Unchecked	Unchecked	Unchecked	Checked	Checked	Unchecked		Unchecked	Checked	Unchecked	Checked	Unchecked	Unchecked	Checked	Checked	Checked	Checked	Unchecked		Active		Yes				No		No	No	Yes	925	29.2	1161	34.6	100000	10000	15
GA15916	16	Female	7	8	Unchecked	Unchecked	Unchecked	Checked	Unchecked	Unchecked	Checked	Unchecked	Unchecked	Checked	Unchecked		Unchecked	Unchecked	Unchecked	Checked	Unchecked	Unchecked	Unchecked	Checked	Unchecked	Checked	Unchecked		Active		No	Yes	8	12	Yes	12	No	No	No	144	5	291	17.2		49	15	927	13	626
GA15716	16	Male		9	Unchecked	Unchecked	Unchecked	Unchecked	Checked	Unchecked	Checked	Unchecked	Unchecked	Checked	Unchecked		Unchecked	Unchecked	Unchecked	Checked	Unchecked	Unchecked	Unchecked	Checked	Unchecked	Checked	Unchecked		Active		Yes		9		No		No		No	150		507	29		19	15
GA16716	16	Female	11	11	Unchecked	Unchecked	Unchecked	Checked	Unchecked	Unchecked	Checked	Unchecked	Unchecked	Checked	Unchecked		Unchecked	Unchecked	Unchecked	Checked	Unchecked	Unchecked	Checked	Unchecked	Unchecked	Checked	Unchecked		Active		No	Yes	11	12	Yes	12	No	No	No	321	30.9	157	30.1	24323	19	16	19	13	515
GA14316	16	Male	9	10	Unchecked	Unchecked	Unchecked	Checked	Unchecked	Unchecked	Checked	Unchecked	Unchecked	Checked	Unchecked		Unchecked	Unchecked	Unchecked	Checked	Unchecked	Unchecked	Checked	Unchecked	Unchecked	Checked	Unchecked		Active		Yes		9		No		No		Yes	876	11.8	273	32		19	16
GA16216	16	Female	10	11	Unchecked	Checked	Unchecked	Unchecked	Unchecked	Unchecked	Unchecked	Unchecked	Checked	Checked	Checked	DDI	Unchecked	Unchecked	Unchecked	Checked	Unchecked	Unchecked	Checked	Unchecked	Unchecked	Checked	Unchecked		Active		No	Yes	10	12	Yes	12	No	No	No	49	4	752	27.5	52000	39	15	149	13	438
GA15316	16	Male	9	9	Unchecked	Unchecked	Unchecked	Unchecked	Checked	Unchecked	Unchecked	Unchecked	Checked	Checked	Unchecked		Unchecked	Unchecked	Unchecked	Checked	Unchecked	Unchecked	Unchecked	Checked	Checked	Checked	Unchecked		Active		No	Yes	9	12	Yes	13	No		Yes	804	30.1	644	32.8		19	16	149	14	682
GA19216	16	Female	6	6	Unchecked	Unchecked	Unchecked	Checked	Unchecked	Unchecked	Checked	Unchecked	Unchecked	Checked	Unchecked		Unchecked	Unchecked	Unchecked	Checked	Unchecked	Unchecked	Unchecked	Checked	Unchecked	Checked	Unchecked		Active		No	Yes	6	12	Yes	12	No	No	Yes	387	11	832	39.2	2800	19	15	157	13	793
GA13416	16	Male		12	Unchecked	Checked	Unchecked	Unchecked	Unchecked	Unchecked	Unchecked	Unchecked	Checked	Checked	Unchecked		Unchecked	Unchecked	Unchecked	Checked	Unchecked	Unchecked	Checked	Unchecked	Unchecked	Checked	Unchecked		Active		No	Yes	12	14	Yes	14	No		No	73		68	3.9		40200	16	47	15	161
GA19316	16	Female	5	8	Unchecked	Unchecked	Unchecked	Checked	Unchecked	Unchecked	Checked	Unchecked	Unchecked	Unchecked	Unchecked		Unchecked	Unchecked	Unchecked	Checked	Unchecked	Unchecked	Unchecked	Checked	Unchecked	Checked	Unchecked		Active		No	Yes	13		No		No	No	No	294	14	276	21.7		70	16	39	13	781
GA31316		Female			Unchecked	Checked	Unchecked	Unchecked	Unchecked	Unchecked	Checked	Unchecked	Unchecked	Checked	Unchecked		Unchecked	Unchecked	Unchecked	Checked	Unchecked	Unchecked	Unchecked	Checked	Unchecked	Checked	Unchecked		Active		No	No			Yes		No	Yes	No			521	28.9		2520
GA13216	16	Female	10	11	Checked	Unchecked	Unchecked	Unchecked	Unchecked	Unchecked	Unchecked	Unchecked	Unchecked	Unchecked	Unchecked		Unchecked	Unchecked	Unchecked	Checked	Unchecked	Unchecked	Checked	Unchecked	Unchecked	Checked	Unchecked		Active		No	Yes	10	12	Yes	12	No	No	No	306	13.8	432	29.4	49000	454	16	149	13	309
GA02316	16	Male	6	6	Unchecked	Checked	Unchecked	Unchecked	Unchecked	Unchecked	Unchecked	Unchecked	Checked	Checked	Unchecked		Unchecked	Unchecked	Unchecked	Checked	Unchecked	Unchecked	Checked	Unchecked	Unchecked	Checked	Unchecked		Active		Yes		6		No		No		Yes	207		551		3700	49	16
GA17016	16	Female		11	Unchecked	Unchecked	Unchecked	Checked	Unchecked	Unchecked	Unchecked	Unchecked	Checked	Checked	Unchecked		Unchecked	Unchecked	Unchecked	Checked	Unchecked	Unchecked	Unchecked	Unchecked	Checked	Checked	Unchecked		Active		No	Yes	11	12	Yes	13	No	No	No		38.6	691	29.7		19	15	207	14
GA15516	16	Female		6	Unchecked	Unchecked	Unchecked	Checked	Unchecked	Unchecked	Unchecked	Unchecked	Checked	Checked	Unchecked		Unchecked	Unchecked	Unchecked	Checked	Unchecked	Unchecked	Unchecked	Checked	Unchecked	Checked	Unchecked		Active		No	Yes	12	12	Yes	12	No	No	Yes			509	38.9		19	16	19	12	649
GA201416	16	Male	8	8	Unchecked	Unchecked	Unchecked	Unchecked	Checked	Unchecked	Checked	Unchecked	Unchecked	Checked	Unchecked		Unchecked	Unchecked	Unchecked	Unchecked	Checked	Unchecked	Unchecked	Checked	Unchecked	Checked	Unchecked		Active		No	Yes	8	12	Yes	12	No		Yes	278	14.4	331	28.4	69000	1900	16	19	13	624
GA16916	17	Female	7	7	Unchecked	Unchecked	Unchecked	Checked	Unchecked	Unchecked	Checked	Unchecked	Unchecked	Checked	Unchecked		Unchecked	Unchecked	Unchecked	Checked	Unchecked	Unchecked	Checked	Unchecked	Unchecked	Checked	Unchecked		Active		No	Yes	7	13	Yes	13	No	No	Yes	687	26	729	34.5	15000	19	16	19	13	949
GA14816	17	Male		12	Checked	Unchecked	Unchecked	Unchecked	Unchecked	Unchecked	Unchecked	Unchecked	Unchecked	Unchecked	Unchecked		Unchecked	Unchecked	Unchecked	Checked	Unchecked	Unchecked	Checked	Unchecked	Unchecked	Checked	Unchecked		Active		No	Yes	12	12	Yes	13	No		Yes			1049	33.7		2520	16	19	14	659
GA09516	17	Male	7	8	Unchecked	Checked	Unchecked	Unchecked	Unchecked	Unchecked	Unchecked	Unchecked	Checked	Checked	Unchecked		Unchecked	Checked	Unchecked	Unchecked	Unchecked	Unchecked	Unchecked	Checked	Checked	Checked	Unchecked		Active		Yes		8		No				Yes	109	4.4	786	29.5	910000	19	16
GA16416	17	Male	7	8	Unchecked	Unchecked	Unchecked	Checked	Unchecked	Unchecked	Checked	Unchecked	Unchecked	Checked	Unchecked		Unchecked	Unchecked	Unchecked	Checked	Unchecked	Unchecked	Unchecked	Checked	Unchecked	Checked	Unchecked		Active		Yes		8		No		No		No	48	1.2	833	26.6
GA18716		Male			Unchecked	Unchecked	Unchecked	Checked	Unchecked	Unchecked	Unchecked	Unchecked	Checked	Checked	Unchecked		Unchecked	Unchecked	Unchecked	Checked	Unchecked	Unchecked	Unchecked	Unchecked	Checked	Checked	Unchecked		Active		No	No			Yes		No		Yes	312	27.4	798	42.8		19
GA18416	17	Female	12	12	Unchecked	Unchecked	Unchecked	Checked	Unchecked	Unchecked	Checked	Unchecked	Unchecked	Checked	Unchecked		Unchecked	Unchecked	Unchecked	Checked	Unchecked	Unchecked	Checked	Unchecked	Unchecked	Checked	Unchecked		Active		No	Yes	12	13	Yes	12	No	No	No	221	17.9	519	35.9	65386	44	16	49	14	62
GA19116	17	Female	9	10	Unchecked	Unchecked	Unchecked	Checked	Unchecked	Checked	Unchecked	Unchecked	Unchecked	Checked	Unchecked		Unchecked	Unchecked	Unchecked	Checked	Unchecked	Unchecked	Unchecked	Checked	Unchecked	Checked	Unchecked		Active		No	Yes	12	12	Yes	12	No	No	Yes	275	11	880	26.3	9700	19	17	19	12	872
GA14616	17	Female		6	Checked	Unchecked	Unchecked	Unchecked	Unchecked	Unchecked	Unchecked	Unchecked	Unchecked	Unchecked	Unchecked		Unchecked	Unchecked	Unchecked	Checked	Unchecked	Unchecked	Unchecked	Checked	Unchecked	Checked	Unchecked		Active		No	Yes	6	13	Yes	13	No	No	Yes	105	9.3	620	28.4	12000	19	16	19	14	542
GA16116	17	Female	12	12	Unchecked	Checked	Unchecked	Unchecked	Unchecked	Unchecked	Unchecked	Unchecked	Checked	Checked	Unchecked		Unchecked	Unchecked	Unchecked	Checked	Unchecked	Unchecked	Checked	Unchecked	Unchecked	Checked	Unchecked		Active		No	Yes	12		Yes	13	No	No	Yes	56	2.5	421	14.8	1164918	49	17	369886	13	303
GA16816		Male			Unchecked	Unchecked	Unchecked	Checked	Unchecked	Unchecked	Checked	Unchecked	Unchecked	Checked	Unchecked		Unchecked	Unchecked	Unchecked	Checked	Unchecked	Unchecked	Unchecked	Unchecked	Checked	Checked	Unchecked		Active		No	No			Yes		No		Yes	722	19.4	926	34.2		19
GA14716	17	Male	12	12	Unchecked	Unchecked	Unchecked	Unchecked	Checked	Unchecked	Checked	Unchecked	Unchecked	Checked	Unchecked		Unchecked	Unchecked	Unchecked	Checked	Unchecked	Unchecked	Checked	Unchecked	Unchecked	Checked	Unchecked		Active		No	Yes			Yes	12	No		Yes	162	12.9	351	26.6		19	17	149	13
GA16016	17	Female	6	8	Unchecked	Unchecked	Unchecked	Checked	Unchecked	Unchecked	Checked	Unchecked	Unchecked	Checked	Unchecked		Unchecked	Unchecked	Unchecked	Checked	Unchecked	Unchecked	Checked	Unchecked	Unchecked	Checked	Unchecked		Active		No	Yes	6	12	Yes	13	No	No	Yes	720	20	574	31	1400000	39	16	733	13	608
GA21316		Male			Unchecked	Unchecked	Unchecked	Checked	Unchecked	Unchecked	Checked	Unchecked	Unchecked	Checked	Unchecked		Unchecked	Unchecked	Unchecked	Checked	Unchecked	Unchecked	Unchecked	Unchecked	Checked	Checked	Unchecked		Active		No	No			Yes		No		No	391	8.6	728	17		84
GA15016	17	Female	15	15	Checked	Unchecked	Unchecked	Unchecked	Unchecked	Unchecked	Unchecked	Unchecked	Unchecked	Unchecked	Unchecked		Unchecked	Unchecked	Unchecked	Checked	Unchecked	Unchecked	Unchecked	Unchecked	Checked	Checked	Unchecked		Active		No	Yes	15		Yes	15	No	Yes	No	280	11.7	129	10.3		56597	15	20602	15
GA06016	15	Female	12	13	Unchecked	Checked	Unchecked	Unchecked	Unchecked	Unchecked	Unchecked	Unchecked	Checked	Checked	Unchecked		Unchecked	Unchecked	Unchecked	Checked	Unchecked	Unchecked	Checked	Unchecked	Unchecked	Checked	Unchecked		Active		Yes		13		No				Yes	7		32			373	15	271450	13
GA10716	14	Male	8	8	Unchecked	Unchecked	Unchecked	Checked	Unchecked	Unchecked	Checked	Unchecked	Unchecked	Checked	Unchecked		Unchecked	Unchecked	Unchecked	Checked	Unchecked	Unchecked	Unchecked	Checked	Unchecked	Checked	Unchecked		Active		Yes		8		No		No		Yes	1419	30	1464	39		19	14	149	12
GA24016	13	Male	7	7	Unchecked	Unchecked	Unchecked	Checked	Unchecked	Unchecked	Checked	Unchecked	Unchecked	Checked	Unchecked		Unchecked	Unchecked	Unchecked	Checked	Unchecked	Unchecked	Checked	Unchecked	Unchecked	Checked	Unchecked		Active		Yes		6		No		No		Yes	577	10.2	953	31.2		19	13	49	13
GA24316	14	Female	5	5	Unchecked	Unchecked	Unchecked	Checked	Unchecked	Unchecked	Checked	Unchecked	Unchecked	Checked	Unchecked		Unchecked	Unchecked	Unchecked	Checked	Unchecked	Unchecked	Unchecked	Checked	Unchecked	Checked	Unchecked		Active		Yes		5		No		No	No	Yes	621	12.6	679	27.7	15000	19	13	49	13
GA14516	13	Female		13	Checked	Unchecked	Unchecked	Checked	Unchecked	Unchecked	Unchecked	Unchecked	Unchecked	Unchecked	Unchecked		Checked	Unchecked	Unchecked	Unchecked	Unchecked	Unchecked	Unchecked	Unchecked	Unchecked	Unchecked	Unchecked		Active		Yes		13		No		No	No	No
GA33416	14	Male		10	Unchecked	Unchecked	Unchecked	Checked	Unchecked	Unchecked	Checked	Unchecked	Unchecked	Checked	Unchecked		Unchecked	Unchecked	Unchecked	Checked	Unchecked	Unchecked	Checked	Unchecked	Unchecked	Checked	Unchecked		Active		Yes		10		No		No		Yes			590	31.8		19	13	49	13
GA30416	14	Male	3	4	Unchecked	Unchecked	Unchecked	Checked	Unchecked	Unchecked	Checked	Unchecked	Unchecked	Checked	Unchecked		Unchecked	Unchecked	Unchecked	Checked	Unchecked	Unchecked	Checked	Unchecked	Unchecked	Checked	Unchecked		Active		Yes		4		No		Yes		No	568	18.2	1098	38.5		49	13	49
GA05516	13	Female	4	5	Unchecked	Unchecked	Unchecked	Checked	Unchecked	Unchecked	Checked	Unchecked	Unchecked	Checked	Unchecked		Unchecked	Unchecked	Unchecked	Checked	Unchecked	Unchecked	Unchecked	Checked	Unchecked	Checked	Unchecked		Active		Yes		5		No					31		942			100	13	100	13
GA24416	14	Male	3	4	Unchecked	Checked	Unchecked	Unchecked	Unchecked	Unchecked	Checked	Unchecked	Unchecked	Checked	Unchecked		Unchecked	Unchecked	Unchecked	Checked	Unchecked	Unchecked	Unchecked	Checked	Unchecked	Checked	Unchecked		Active		Yes		4		No		No		Yes	518	9	41	1.5	210000	49	12	149	14
GA06716	13	Male	3	5	Unchecked	Unchecked	Unchecked	Checked	Unchecked	Unchecked	Checked	Unchecked	Unchecked	Checked	Unchecked		Unchecked	Unchecked	Unchecked	Checked	Unchecked	Unchecked	Unchecked	Checked	Unchecked	Checked	Unchecked		Active		Yes		5		No		No		No	214	5	417	24.7		149	13	39	14
GA34816	14	Female	11	11	Unchecked	Unchecked	Unchecked	Checked	Unchecked	Unchecked	Checked	Unchecked	Unchecked	Checked	Unchecked		Unchecked	Unchecked	Unchecked	Checked	Unchecked	Unchecked	Checked	Unchecked	Unchecked	Checked	Unchecked		Active		Yes		11		No		No	No	Yes	92	11.2	466	23.1		49	14	49	14
GA23816	14	Female	9	9	Unchecked	Unchecked	Unchecked	Checked	Unchecked	Unchecked	Checked	Unchecked	Unchecked	Checked	Unchecked		Unchecked	Unchecked	Unchecked	Checked	Unchecked	Unchecked	Checked	Unchecked	Unchecked	Checked	Unchecked		Active		Yes		9		No		No	No	No	354	23.3	1077	27.3		19	13	124	12
GA09916	14	Female	6	7	Unchecked	Unchecked	Unchecked	Checked	Unchecked	Unchecked	Checked	Unchecked	Unchecked	Checked	Unchecked		Unchecked	Unchecked	Unchecked	Checked	Unchecked	Unchecked	Checked	Checked	Unchecked	Checked	Unchecked		Active		Yes		7		No		No	No	Yes	924	32.3	940	31.8	690	19	13	49	13
GA34516	14	Male	7	8	Unchecked	Unchecked	Unchecked	Checked	Unchecked	Unchecked	Checked	Unchecked	Unchecked	Checked	Unchecked		Unchecked	Unchecked	Unchecked	Checked	Unchecked	Unchecked	Checked	Unchecked	Unchecked	Checked	Unchecked		Active		No	Yes	7		No		No		No	558	16.2	1468	36.9		69	14
GA08916	14	Female	3	4	Unchecked	Unchecked	Unchecked	Checked	Unchecked	Unchecked	Checked	Unchecked	Unchecked	Checked	Unchecked		Unchecked	Unchecked	Unchecked	Checked	Unchecked	Unchecked	Checked	Unchecked	Unchecked	Checked	Unchecked		Active		Yes		3		No		No	No	Yes	804	13	1215	34	490000	49	13	149	13
GA27716	14	Female	4	5	Unchecked	Unchecked	Unchecked	Checked	Unchecked	Unchecked	Checked	Unchecked	Unchecked	Checked	Unchecked		Unchecked	Unchecked	Checked	Unchecked	Unchecked	Unchecked	Unchecked	Checked	Unchecked	Checked	Unchecked		Active		Yes		5		No		No	No	Yes	511	13	976	35	760000	19	13	49	13
GA14116	14	Male	8	9	Unchecked	Unchecked	Unchecked	Checked	Unchecked	Unchecked	Checked	Unchecked	Unchecked	Checked	Unchecked		Unchecked	Unchecked	Unchecked	Checked	Unchecked	Unchecked	Checked	Unchecked	Unchecked	Checked	Unchecked		Active		Yes		8		No		No		No	115	10	374	23.4	512820	19	14	149	13
GA27616	14	Female	6	7	Unchecked	Unchecked	Unchecked	Checked	Unchecked	Unchecked	Checked	Unchecked	Unchecked	Checked	Unchecked		Unchecked	Checked	Unchecked	Unchecked	Unchecked	Unchecked	Checked	Unchecked	Unchecked	Checked	Unchecked		Active		Yes		7		No		No		Yes	247	9	942	34		19	14	149	13
GA05116	14	Male	6	8	Unchecked	Unchecked	Unchecked	Checked	Unchecked	Unchecked	Checked	Unchecked	Unchecked	Checked	Unchecked		Unchecked	Unchecked	Unchecked	Checked	Unchecked	Unchecked	Checked	Unchecked	Unchecked	Checked	Unchecked		Active		Yes		8		No		No		Yes	796		1333			24	13	49	14
GA01116	14	Male	11	11	Unchecked	Unchecked	Unchecked	Checked	Unchecked	Unchecked	Checked	Unchecked	Unchecked	Checked	Unchecked		Unchecked	Unchecked	Unchecked	Checked	Unchecked	Unchecked	Checked	Unchecked	Unchecked	Checked	Unchecked		Active		Yes		11		No				No	1074		565		648575	4481	14	5380	14
GA06516	14	Male		8	Unchecked	Checked	Unchecked	Unchecked	Unchecked	Unchecked	Checked	Unchecked	Unchecked	Checked	Unchecked		Unchecked	Unchecked	Unchecked	Checked	Unchecked	Unchecked	Checked	Unchecked	Unchecked	Checked	Unchecked		Active		Yes		8		No				Yes	1105	27.4	1093	29		19	14	96	13
GA00416	14	Male	4	4	Unchecked	Unchecked	Unchecked	Checked	Unchecked	Unchecked	Checked	Unchecked	Unchecked	Checked	Unchecked		Unchecked	Checked	Unchecked	Unchecked	Unchecked	Unchecked	Unchecked	Checked	Checked	Checked	Checked	DDI	Active		Yes		4		No		No		Yes	22		1468		4000	24	12	19	13
GA04416	14	Female	10	10	Unchecked	Unchecked	Unchecked	Checked	Unchecked	Unchecked	Checked	Unchecked	Unchecked	Checked	Unchecked		Unchecked	Unchecked	Unchecked	Checked	Unchecked	Unchecked	Checked	Unchecked	Unchecked	Checked	Unchecked		Active		Yes		10		No				No	281		531		196699	49	13	49	13
GA09116	14	Female	4	4	Unchecked	Unchecked	Unchecked	Checked	Unchecked	Unchecked	Checked	Unchecked	Unchecked	Checked	Unchecked		Unchecked	Unchecked	Unchecked	Checked	Unchecked	Unchecked	Checked	Checked	Unchecked	Checked	Unchecked		Active		Yes		4		No		No	No	No	981	22	991	29.9	470000	24	10	25	12
GA23316	14	Female		10	Unchecked	Checked	Unchecked	Unchecked	Unchecked	Unchecked	Checked	Unchecked	Unchecked	Checked	Unchecked		Unchecked	Checked	Unchecked	Unchecked	Unchecked	Unchecked	Checked	Unchecked	Unchecked	Checked	Unchecked		Active		Yes		10		No		No	No	Yes	16		619	28.2	656118	19	13	149	13
GA04316	14	Male	7	8	Unchecked	Unchecked	Unchecked	Checked	Unchecked	Unchecked	Checked	Unchecked	Unchecked	Checked	Unchecked		Unchecked	Unchecked	Unchecked	Checked	Unchecked	Unchecked	Unchecked	Checked	Unchecked	Checked	Unchecked		Active		Yes		8		No		No		No	325		836			49	14	49	14
GA10416	14	Male		4	Unchecked	Unchecked	Unchecked	Checked	Unchecked	Unchecked	Checked	Unchecked	Unchecked	Checked	Unchecked		Unchecked	Unchecked	Unchecked	Checked	Unchecked	Unchecked	Checked	Checked	Unchecked	Checked	Unchecked		Active		Yes		4		No		No		No	498	11	733	32.1		19	13	149	13
GA08416	14	Female		5	Unchecked	Checked	Unchecked	Unchecked	Unchecked	Unchecked	Unchecked	Unchecked	Checked	Checked	Unchecked		Unchecked	Checked	Unchecked	Unchecked	Unchecked	Unchecked	Checked	Unchecked	Checked	Checked	Unchecked		Active		Yes		5		No		No	No	No		14	816	37		49	13	124	13
GA10316	14	Female		4	Unchecked	Unchecked	Unchecked	Checked	Unchecked	Unchecked	Checked	Unchecked	Unchecked	Checked	Unchecked		Unchecked	Unchecked	Unchecked	Checked	Unchecked	Unchecked	Checked	Checked	Unchecked	Checked	Unchecked		Active		Yes		4		No		No	No	No	125	7	864	37.2		49	13	124	13
GA23516	14	Female	11	11	Checked	Unchecked	Unchecked	Unchecked	Unchecked	Unchecked	Unchecked	Unchecked	Unchecked	Unchecked	Unchecked		Unchecked	Unchecked	Unchecked	Checked	Unchecked	Unchecked	Checked	Unchecked	Unchecked	Checked	Unchecked		Active		Yes		11		No		No	No	Yes	468	18.4	966	33.6	10237	222	13	222	13
GA10816	14	Female	4	4	Unchecked	Unchecked	Unchecked	Checked	Unchecked	Unchecked	Checked	Unchecked	Unchecked	Checked	Unchecked		Unchecked	Unchecked	Unchecked	Checked	Unchecked	Unchecked	Unchecked	Checked	Unchecked	Checked	Unchecked		Active		Yes		4		No		No	No	No	440	11	1259	42	7900	49	14	149	14
GA14416	14	Male	7	7	Unchecked	Unchecked	Unchecked	Checked	Unchecked	Unchecked	Checked	Unchecked	Unchecked	Checked	Unchecked		Unchecked	Unchecked	Unchecked	Checked	Unchecked	Unchecked	Checked	Checked	Unchecked	Checked	Unchecked		Active		Yes		8		No		No		Yes	42	4.3	562	18.4		68	13	68	14
GA28316	14	Male		7	Unchecked	Unchecked	Unchecked	Checked	Unchecked	Unchecked	Checked	Unchecked	Unchecked	Checked	Unchecked		Unchecked	Unchecked	Unchecked	Checked	Unchecked	Unchecked	Checked	Unchecked	Unchecked	Checked	Unchecked		Active		Yes		7		No		No		Yes	4	2.8	562	18.9		68	14	68	14
GA09016	14	Male	12	12	Unchecked	Unchecked	Unchecked	Checked	Unchecked	Unchecked	Checked	Unchecked	Unchecked	Checked	Unchecked		Unchecked	Unchecked	Unchecked	Checked	Unchecked	Unchecked	Checked	Unchecked	Checked	Checked	Unchecked		Active		Yes				No		No		Yes	2	0.4	668	18.9		19	13	49	13
GA28216	14	Male	6	6	Unchecked	Unchecked	Unchecked	Checked	Unchecked	Unchecked	Checked	Unchecked	Unchecked	Checked	Unchecked		Unchecked	Unchecked	Unchecked	Checked	Unchecked	Unchecked	Unchecked	Checked	Unchecked	Checked	Unchecked		Active		Yes		6		No		No		No	119	4	981	32.1		19	14	49	14
GA07116	14	Male	8	8	Unchecked	Unchecked	Unchecked	Checked	Unchecked	Unchecked	Checked	Unchecked	Unchecked	Checked	Unchecked		Unchecked	Unchecked	Unchecked	Checked	Unchecked	Unchecked	Checked	Unchecked	Unchecked	Checked	Unchecked		Active		Yes		8		No		No		No	234	19	613	32.8		19	14	149	13
GA02716	14	Female	4	4	Unchecked	Unchecked	Unchecked	Checked	Unchecked	Unchecked	Checked	Unchecked	Unchecked	Checked	Unchecked		Unchecked	Unchecked	Unchecked	Checked	Unchecked	Unchecked	Unchecked	Checked	Unchecked	Checked	Unchecked		Active		Yes		4		No		No	No	No	462		977		3700	49	14	49	14
GA23116	14	Female	6	7	Unchecked	Unchecked	Unchecked	Checked	Unchecked	Unchecked	Checked	Unchecked	Unchecked	Checked	Unchecked		Unchecked	Unchecked	Unchecked	Checked	Unchecked	Unchecked	Unchecked	Checked	Unchecked	Checked	Unchecked		Active		Yes		6		No		No	No	Yes	516	27	1201	43.1	43000	19	13	149	13
GA33316	14	Male	11	11	Unchecked	Unchecked	Unchecked	Checked	Unchecked	Unchecked	Checked	Unchecked	Unchecked	Checked	Unchecked		Unchecked	Unchecked	Unchecked	Checked	Unchecked	Unchecked	Checked	Unchecked	Unchecked	Checked	Unchecked		Active		Yes		11		No		No		Yes	18	5.4	755	42.2		19	14	49	14
GA34016	14	Male	11	11	Unchecked	Unchecked	Unchecked	Checked	Unchecked	Unchecked	Checked	Unchecked	Unchecked	Checked	Unchecked		Unchecked	Unchecked	Unchecked	Checked	Unchecked	Unchecked	Checked	Unchecked	Unchecked	Checked	Unchecked		Active		Yes		11		No		No		No	479	16.8	470	25.8		19	14	149	13
GA06116	14	Male		4	Unchecked	Unchecked	Unchecked	Checked	Unchecked	Unchecked	Checked	Unchecked	Unchecked	Checked	Unchecked		Unchecked	Unchecked	Unchecked	Checked	Unchecked	Unchecked	Unchecked	Checked	Unchecked	Checked	Unchecked		Active		Yes		4		No				Yes			1104		140000	24	13	49	13
GA00716	14	Male		8	Unchecked	Unchecked	Unchecked	Checked	Unchecked	Unchecked	Checked	Unchecked	Unchecked	Checked	Unchecked		Unchecked	Unchecked	Unchecked	Checked	Unchecked	Unchecked	Checked	Unchecked	Unchecked	Checked	Unchecked		Active		Yes		8		No				No	71		713			130	14	258	13
GA10616	14	Female	9	9	Unchecked	Unchecked	Unchecked	Checked	Unchecked	Unchecked	Checked	Unchecked	Unchecked	Checked	Unchecked		Unchecked	Unchecked	Unchecked	Checked	Unchecked	Unchecked	Checked	Unchecked	Unchecked	Checked	Unchecked		Active		Yes		9		No		No	No	No	197	19	559	21		19	14	149	13
GA01416	14	Male	9	10	Unchecked	Unchecked	Unchecked	Checked	Unchecked	Unchecked	Checked	Unchecked	Unchecked	Checked	Unchecked		Unchecked	Unchecked	Unchecked	Checked	Unchecked	Unchecked	Checked	Unchecked	Unchecked	Checked	Unchecked		Active		Yes		10		No		No		Yes	211		458		158525	24	13	149	13
GA18116	14	Female	8	8	Unchecked	Unchecked	Unchecked	Checked	Unchecked	Unchecked	Checked	Unchecked	Unchecked	Checked	Unchecked		Unchecked	Unchecked	Unchecked	Checked	Unchecked	Unchecked	Checked	Unchecked	Unchecked	Checked	Unchecked		Active		Yes		8		No		No	No	No	18	3	244	14.9	520000	18484	14	54730	13
GA08316	14	Female	7	7	Unchecked	Unchecked	Unchecked	Checked	Unchecked	Unchecked	Checked	Unchecked	Unchecked	Checked	Unchecked		Unchecked	Unchecked	Unchecked	Checked	Unchecked	Unchecked	Checked	Checked	Unchecked	Checked	Unchecked		Active		Yes		7		No		No	No	Yes	281	13	556	38.3	120000	19	14	49	14
GA05216	14	Male	5	5	Unchecked	Unchecked	Unchecked	Checked	Unchecked	Unchecked	Checked	Unchecked	Unchecked	Checked	Unchecked		Unchecked	Unchecked	Unchecked	Checked	Unchecked	Unchecked	Unchecked	Checked	Unchecked	Checked	Unchecked		Active		Yes		5		No		No		No	562		917		97008	24	14	49	13
GA12116	14	Female	9	9	Checked	Unchecked	Unchecked	Unchecked	Unchecked	Unchecked	Unchecked	Unchecked	Unchecked	Unchecked	Unchecked		Unchecked	Unchecked	Unchecked	Checked	Unchecked	Unchecked	Checked	Unchecked	Unchecked	Checked	Unchecked		Active		Yes		9		No		No	No	No	64	7.8	1257	36.7	375303	24	14	149	13
GA09416	14	Female	5	7	Unchecked	Unchecked	Unchecked	Checked	Unchecked	Unchecked	Checked	Unchecked	Unchecked	Checked	Unchecked		Unchecked	Unchecked	Unchecked	Checked	Unchecked	Unchecked	Checked	Checked	Unchecked	Checked	Unchecked		Active		Yes		7		No		No	No	Yes	667	23	910	39.9		19	14	149	13
GA30716	15	Male	4	4	Unchecked	Unchecked	Unchecked	Checked	Unchecked	Unchecked	Checked	Unchecked	Unchecked	Checked	Unchecked		Unchecked	Unchecked	Unchecked	Checked	Unchecked	Unchecked	Unchecked	Checked	Unchecked	Checked	Unchecked		Active		Yes		4		No		No		Yes	1129	12	588	17.9	260000	1070	14	28502	13
GA07816	14	Female	10	10	Unchecked	Unchecked	Unchecked	Checked	Unchecked	Unchecked	Checked	Unchecked	Unchecked	Checked	Unchecked		Unchecked	Unchecked	Unchecked	Checked	Unchecked	Unchecked	Checked	Unchecked	Unchecked	Checked	Unchecked		Active		Yes		10		No		No	No	Yes	254	25	932	52		7180	10	149	13
GA29116	15	Male	5	5	Unchecked	Unchecked	Unchecked	Checked	Unchecked	Unchecked	Checked	Unchecked	Unchecked	Checked	Unchecked		Unchecked	Unchecked	Unchecked	Checked	Unchecked	Unchecked	Checked	Unchecked	Unchecked	Checked	Unchecked		Active		Yes		5		No		No		Yes	278	11	513	31.4	120000	24	14	149	12
[truncated: 13 more columns]
